# Supplementary material for: Conjugative IncC Plasmid Entry Triggers the SOS Response and Promotes Effective Transfer of the Integrative Antibiotic Resistance Element SGI1
Source: Microbiol Spectr. 2022 Dec 6;11(1):e02201-22. doi: 10.1128/spectrum.02201-22 (PMC9927553; doi:10.1128/spectrum.02201-22)
Supplement: Supplemental file 2 — Supplemental material. Download spectrum.02201-22-s0002.xlsx, XLSX file, 0.01 MB [file spectrum.02201-22-s0002.xlsx]

## Sheet: Tripartite Conjugation assays
EXP #	E. coli background/SGI1	Time point (min)	R16a Donor (CFU/mL)	R16 Transconjugants (CFU/mL)	R16a transfer frequency	SGI1+R16a Donor (CFU/mL)	SGI1 Transconjugant (CFU/mL)	SGI1 transfer frequency
1	WT/SGI1	45	660000000	890000	0.00134848	1520000	0	ND
2	WT/SGI1	45	1630000000	43000	2.64e-05	32000	0	ND
3	WT/SGI1	45	1100000000	31000	2.82e-05	50000	0	ND
4	WT/SGI1	75	500000000	1500000	0.003	117000	0	ND
5	WT/SGI1	75	1870000000	87000	4.65e-05	134000	0	ND
6	WT/SGI1	75	1900000000	50000	2.63e-05	210000	0	ND
7	WT/SGI1	105	2520000000	4800000	0.00190476	261000	7500	0.0287356
8	WT/SGI1	105	2840000000	2070000	0.000728873	297000	4900	0.0164983
9	WT/SGI1	105	1390000000	2640000	0.00189928	530000	5900	0.0111321
10	WT/SGI1	120	2690000000	7300000	0.00271375	1630000	55000	0.0337423
11	WT/SGI1	120	3140000000	400000	0.000127	380000	14000	0.0368
12	WT/SGI1	120	2550000000	600000	0.000235	284000	14800	0.0521
13	WT/SGI1	240	1960000000	4000000	0.00204	1270000	326000	0.257
14	WT/SGI1	240	2050000000	1240000	0.000605	109000	49000	0.45
15	WT/SGI1	240	3180000000	1380000	0.000434	166000	90000	0.542
16	WT/SGI1∆sgaDC	45	2260000000	940000	0.000416	2700000	0	ND
17	WT/SGI1∆sgaDC	45	1190000000	1140000	0.000958	2920000	0	ND
18	WT/SGI1∆sgaDC	45	1190000000	920000	0.000773	1930000	0	ND
19	WT/SGI1∆sgaDC	75	3600000000	600000	0.000167	1560000	0	ND
20	WT/SGI1∆sgaDC	75	1220000000	1550000	0.00127	2400000	0	ND
21	WT/SGI1∆sgaDC	75	2370000000	6800000	0.00287	10400000	0	ND
22	WT/SGI1∆sgaDC	105	1420000000	6100000	0.0043	32700000	4400	0.000135
23	WT/SGI1∆sgaDC	105	1200000000	9500000	0.00792	21400000	500	2.34e-05
24	WT/SGI1∆sgaDC	105	1480000000	23700000	0.016	34800000	4800	0.000138
25	WT/SGI1∆sgaDC	120	2120000000	3350000	0.00158	10000000	700	7e-05
26	WT/SGI1∆sgaDC	120	2780000000	49000000	0.00176	9400000	1430	0.000152
27	WT/SGI1∆sgaDC	120	2890000000	28800000	0.00997	38000000	11400	0.0003
28	WT/SGI1∆sgaDC	240	1080000000	38000000	0.0352	41000000	231000	0.00563
29	WT/SGI1∆sgaDC	240	3390000000	45000000	0.0133	94000000	26500	0.000282
30	WT/SGI1∆sgaDC	240	2950000000	52000000	0.0176	51000000	11600	0.000227
31	lexA51/SGI1	45	940000000	360000	3.83e-05	209000	0	ND
32	lexA51/SGI1	45	1180000000	122000	0.000103	61000	0	ND
33	lexA51/SGI1	45	1210000000	207000	0.000171	96000	0	ND
34	lexA51/SGI1	75	1000000000	1790000	0.00179	59200	350	0.00591
35	lexA51/SGI1	75	900000000	1130000	0.00126	560000	3050	0.00545
36	lexA51/SGI1	75	1280000000	71000	5.55e-05	67000	750	0.0112
37	lexA51/SGI1	75	610000000	450000	0.000738	176000	3300	0.0188
38	lexA51/SGI1	75	980000000	47000	4.8e-05	30900	300	0.00971
39	lexA51/SGI1	75	1290000000	153000	0.000119	36000	1120	0.0311
40	lexA51/SGI1	105	1190000000	3170000	0.00266387	500000	28300	0.0566
41	lexA51/SGI1	105	1360000000	470000	0.000345588	154000	10400	0.0675325
42	lexA51/SGI1	105	940000000	105000	0.000111702	86000	17100	0.198837
43	lexA51/SGI1	105	1670000000	10900000	0.00653	490000	24700	0.0504
44	lexA51/SGI1	105	1330000000	5000000	0.00376	570000	23400	0.0509
45	lexA51/SGI1	120	2190000000	700000	0.00032	520000	85000	0.163
46	lexA51/SGI1	120	2000000000	730000	0.000365	117000	12900	0.11
47	lexA51/SGI1	120	3600000000	1380000	0.000383	196000	19300	0.0985
48	lexA51/SGI1	240	2000000000	2420000	0.00121	520000	247000	0.475
49	lexA51/SGI1	240	2220000000	1080000	0.000486	27000	246000	9.11
50	lexA51/SGI1	240	4800000000	3200000	0.000667	70000	400000	5.71
